# Supplementary material for: AKI Subtyping and Prognostic Analysis Based on Serum Electrolyte Features in ICU
Source: J Clin Med. 2025 Oct 27;14(21):7623. doi: 10.3390/jcm14217623 (PMC12607972; doi:10.3390/jcm14217623)
Supplement: Supplementary file 1 [file jcm-14-07623-s001.zip]

Archive with 1 entries (1 files):
- jcm-3849808-supplementary.pdf
